# Supplementary material for: Evaluation of Different Pectic Materials Coming from Citrus Residues in the Production of Films
Source: Foods. 2024 Jul 5;13(13):2138. doi: 10.3390/foods13132138 (PMC11241157; doi:10.3390/foods13132138)
Supplement: Supplementary file 1 [file foods-13-02138-s001.zip]

Archive with 3 entries (3 files):
- Supplementary 1 rev1.pdf
- Supplementary 2 rev1.pdf
- Supplementary 3 def.pdf
